# Supplementary material for: Bead-based assays to simultaneously detect multiple human inherited blood disorders associated with malaria
Source: Malar J. 2019 Jan 21;18:14. doi: 10.1186/s12936-019-2648-7 (PMC6341711; doi:10.1186/s12936-019-2648-7)
Supplement: Supplementary file 2 — Additional file 2: Table S6. G6PD G202A & A376G genotyping comparison. The MagPix genotyping calls were compared to data generated by TaqMan OpenArray and KASP PCR-based genotyping. Wild type calls are 202G and 376A, A- calls are 202A and 376G and A+ calls are 202G and 376G. A dot (.) denotes samples for which genotyping was unsuccessful and samples marked with a * had low net MFI values (net MFI < net MFI + 2SD). Table S7. G6PD percentage positive cells (G6PD % positive), genotyping amd CareStart G6PD RDT results for all samples from The Gambia. Samples were initially stratified by RDT result. The KASP genotypes include additional SNPs, T968C and A542T, that have been associated with decreased G6PD enzyme activity in The Gambia. The samples containing the mutant alleles are highlighted in green and the % G6PD positive cells are marked in green. Samples labelled with a * did not have a MagPix genotype assigned and hence had their KASP G6PD (G202A and A376G) used in this comparison. [file 12936_2019_2648_MOESM2_ESM.xlsx]

## Sheet: Supplementary Table 6
6	KASP	OpenArray	MagPix
	genotype	genotype	genotype
Gambia_1*	.	A+	A+
Gambia_2	A+	A+	A+
Gambia_3	wt	wt	wt
Gambia_4	A+	A+	A+
Gambia_5	wt	wt	wt
Gambia_6	wt	wt	wt
Gambia_7	wt	wt	wt
Gambia_8	wt	wt	wt
Gambia_9	A+	A+	A+
Gambia_10	wt	wt	wt
Gambia_11	A+	A-	A-
Gambia_12	wt	wt	wt
Gambia_13	wt	wt	wt
Gambia_14	wt	wt	wt
Gambia_15	A-	A-	A-
Gambia_16	wt	wt	wt
Gambia_17	.	wt	wt
Gambia_18	wt	wt	wt
Gambia_19	wt	wt	wt
Gambia_20	A+	A+	A+
Gambia_21	A-	A-	A-
Gambia_22	A+	A+	A+
Gambia_23	A+	A+	A+
Gambia_24	A-	A-	A-
Gambia_25	A+	A+	A+
Gambia_26	wt	wt	wt
Gambia_27	A+	A+	A+
Gambia_28	wt	wt	wt
Gambia_29	wt	wt	wt
Gambia_30	A+	.	A+
Gambia_31	A+	A+	A+
Gambia_32	A+	A+	A+
Gambia_33	wt	wt	wt
Gambia_34	A+	A+	A+
Gambia_35	A+	A+	A+
Gambia_36	A-	A-	A-
Gambia_37	A+	A+	A+
Gambia_38	wt	wt	wt
Gambia_39	wt	wt	wt
Gambia_40	wt	wt	wt
Gambia_41	A+	.	A+
Gambia_42*	A+	A+	A+
Gambia_43	A+	A+	A+
Gambia_44	A+	A+	A+
Gambia_45	A+	A+	.
Gambia_46	A+	A+	A+
Gambia_47	A+	A+	A+
Gambia_48	A+	A+	A+
Gambia_49	wt	wt	wt
Gambia_50	wt	wt	wt
Gambia_51	wt	.	wt
Gambia_52	A-	A-	A-
Gambia_53	A-	A-	A-
Gambia_54	A-	A-	A-
Gambia_55	A-	A-	A-
Gambia_56	A-	A-	A-
Gambia_57	A-	A-	A-
Gambia_58	A-	A-	A-
Gambia_59	A+	A+	A+
Gambia_60	A+	A+	A+
Gambia_61	A-	A-	A-
Burkina_1	.	A-	A-
Burkina_2	A+	A+	A+
Burkina_3	.	A-	A-
Burkina_4	A+	A+	A+
Burkina_5	A-	A-	A-
Burkina_6	A+	A+	A+
Burkina_7	A-	A-	A-
Burkina_8	wt	wt	wt
Burkina_9	A-	A-	A-
Burkina_10	wt	wt	wt
Burkina_11	A+	A+	A+
Burkina_12	A+	A+	A+
Burkina_13	A-	A-	A-
Burkina_14	.	wt	wt
Burkina_15	.	A-	A-
Burkina_16	A+	A+	A+
Burkina_17	A-	A-	A-
Burkina_18	wt	wt	wt
Burkina_19	A-	A-	A-
Burkina_20	wt	wt	wt
Burkina_21	A-	A-	A-
Burkina_22	wt	wt	wt
Burkina_23	A-	A-	A-
Burkina_24	wt	wt	wt
Burkina_25	A-	A-	A-
Burkina_26	wt	wt	wt
Burkina_27	A-	A-	A-
Burkina_28	wt	wt	wt
Burkina_29	A-	A-	A-
Burkina_30	wt	wt	wt
Burkina_31	A-	A-	A-
Burkina_32	wt	wt	wt
Burkina_33	A-	A-	A-
Burkina_34	wt	wt	wt
Burkina_35	A-	A-	A-
Burkina_36	wt	wt	wt
Burkina_37	A-	A-	A-
Burkina_38	wt	wt	wt
Burkina_39	A-	A-	A-
Burkina_40	wt	wt	wt
Burkina_41	202A	202A	202A
Burkina_42	A+	A+	A+
Burkina_43	A-	A-	A-
Burkina_44	A+	A+	A+
Burkina_45	A-	A-	A-
Burkina_46	A-	A-	A-
Burkina_47	A-	A-	A-
Burkina_48	A-	A-	A-
Burkina_49	A-	A-	A-
Burkina_50	A-	A-	A-
Burkina_51	202A	202A	202A
Burkina_52	A-	A-	A-
Burkina_53*	A-	A-	A-
Burkina_54	A-	A-	A-
Burkina_55	A+	A+	A+
Burkina_56	A-	A-	A-
Burkina_57	.	A-	A-
Burkina_58	A-	A-	A-
Burkina_59	A-	A-	A-
Burkina_60	A-	A-	A-
Burkina_61*	A+	A+	A+
Burkina_62	wt	wt	wt
Burkina_63	.	A-	A-
Burkina_64	A-	A-	A-
Burkina_65	A-	A-	A-
Burkina_66	A-	A-	A-
Burkina_67	A-	A-	A-
Burkina_68*	A-	A-	A-
Burkina_69	A-	A-	A-
Burkina_70	A-	A-	A-
Burkina_71	A-	A-	A-
Burkina_72	A-	A-	A-
Burkina_73	A-	A-	A-
Burkina_74	A-	A-	A-
Burkina_75	A-	A-	A-
Burkina_76	A-	A-	A-
Burkina_77	A-	A-	A-
Burkina_78	A-	A-	A-

## Sheet: Supplementary Table 7
id	studyid	RDT g6pdstatus	KASP genotype (202&376)	Openarray genotype (202&376)	MagPix genotype (202&376)	KASP T968C	KASP A542T	Flow cytometry | SE Dymax %Positive (FL1-H)
Gambia_11	11	deficient	A+	A-	A-	TT	AA	77.1
Gambia_15	15	deficient	A-	A-	A-	TT	AA	2.76
Gambia_21	21	deficient	A-	A-	A-	TT	AA	2.37
Gambia_24	24	deficient	A-	A-	A-	TT	AA	29.3
Gambia_36	36	deficient	A-	A-	A-	TT	AA	16.7
Gambia_52	52	deficient	A-	A-	A-	TT	AA	0
Gambia_53	53	deficient	A-	A-	A-	TT	AA	0.82
Gambia_54	54	deficient	A-	A-	A-	TT	AA	0.01
Gambia_55	55	deficient	A-	A-	A-	TT	AA	1.12
Gambia_56	56	deficient	A-	A-	A-	TT	AA	1.04
Gambia_57	57	deficient	A-	A-	A-	TT	AA	40.5
Gambia_58	58	deficient	A-	A-	A-	TT	AA	5.35
Gambia_61	61	deficient	A-	A-	A-	TT	AA	0.93
Gambia_1	1	deficient	.	A+	A+	CC	AA	79.4
Gambia_2	2	deficient	A+	A+	A+	CC	AA	41.5
Gambia_9	9	deficient	A+	A+	A+	CC	AA	57.2
Gambia_22	22	deficient	A+	A+	A+	TT	TT	42.8
Gambia_23	23	deficient	A+	A+	A+	TT	TT	61.8
Gambia_25	25	deficient	A+	A+	A+	CC	AA	44.4
Gambia_37	37	deficient	A+	A+	A+	TT	TT	4.81
Gambia_41	41	deficient	A+	.	A+	CC	AA	0
Gambia_42	42	deficient	A+	A+	A+	CC	AA	72.3
Gambia_43	43	deficient	A+	A+	A+	CC	AA	0
Gambia_44	44	deficient	A+	A+	A+	CC	AA	48.2
Gambia_47	47	deficient	A+	A+	A+	TT	AA	2.76
Gambia_48	48	deficient	A+	A+	A+	CC	AA	2.87
Gambia_59	59	deficient	A+	A+	A+	CC	AA	55.3
Gambia_60	60	deficient	A+	A+	A+	TT	TT	79
Gambia_8	8	deficient	wt	wt	wt	TT	AA	40.3
Gambia_10	10	deficient	wt	wt	wt	TT	AA	22.5
Gambia_40	40	deficient	wt	wt	wt	TT	AA	0
Gambia_45	45	normal	A+	A+	.	TT	AA	80.7
Gambia_4	4	normal	A+	A+	A+	TT	AA	96.4
Gambia_20	20	normal	A+	A+	A+	TT	AA	97.3
Gambia_27	27	normal	A+	A+	A+	TT	AA	91
Gambia_30	30	normal	A+	.	A+	CC	AA	0.26
Gambia_31	31	normal	A+	A+	A+	CC	AA	70.9
Gambia_32	32	normal	A+	A+	A+	TT	AA	86.3
Gambia_34	34	normal	A+	A+	A+	TT	AA	0.01
Gambia_35	35	normal	A+	A+	A+	TT	AA	14.5
Gambia_46	46	normal	A+	A+	A+	TT	AA	95.6
Gambia_3	3	normal	wt	wt	wt	TT	AA	97
Gambia_5	5	normal	wt	wt	wt	TT	AA	96.2
Gambia_6	6	normal	wt	wt	wt	TT	AA	93.2
Gambia_7	7	normal	wt	wt	wt	TT	AA	97.1
Gambia_12	12	normal	wt	wt	wt	TT	AA	89.5
Gambia_13	13	normal	wt	wt	wt	TT	AA	26
Gambia_14	14	normal	wt	wt	wt	.	AA	81.6
Gambia_16	16	normal	wt	wt	wt	TT	AA	90
Gambia_17	17	normal	.	wt	wt	TT	AA	92.7
Gambia_18	18	normal	wt	wt	wt	TT	AA	88.5
Gambia_19	19	normal	wt	wt	wt	TT	AA	90.8
Gambia_26	26	normal	wt	wt	wt	TT	AA	94.8
Gambia_28	28	normal	wt	wt	wt	TT	AA	93.4
Gambia_29	29	normal	wt	wt	wt	TT	AA	82.4
Gambia_33	33	normal	wt	wt	wt	TT	AA	84.7
Gambia_38	38	normal	wt	wt	wt	TT	AA	87.1
Gambia_39	39	normal	wt	wt	wt	TT	AA	77.1
Gambia_49	49	normal	wt	wt	wt	TT	AA	72.8
Gambia_50	50	normal	wt	wt	wt	TT	AA	97.4
Gambia_51	51	normal	wt	.	wt	TT	AA	93.7
